# Supplementary material for: Development of a Cryopreservation Technique for Xenogeneic Kidney Grafts: Evaluation Using a Mouse Model
Source: J Clin Med. 2022 Dec 6;11(23):7237. doi: 10.3390/jcm11237237 (PMC9737507; doi:10.3390/jcm11237237)
Supplement: Supplementary file 1 [file jcm-11-07237-s001.zip]

Archive with 2 entries (1 files):
- jcm-2021609-supplementary/
- jcm-2021609-supplementary/Video S1.mp4
